# Supplementary material for: Highly Toughened Nanostructured Self-Assembled Epoxy-Based Material—Correlation Study between Nanostructured Morphology and Fracture Toughness—Impact Characteristics
Source: Polymers (Basel). 2023 Mar 28;15(7):1689. doi: 10.3390/polym15071689 (PMC10097291; doi:10.3390/polym15071689)
Supplement: Supplementary file 1 [file polymers-15-01689-s001.zip]

Archive with 1 entries (1 files):
- polymers-2162903-supplementary.pdf
